# Supplementary material for: Molecular Dynamics Simulation Combined with Neural Relationship Inference and Markov Model to Reveal the Relationship between Conformational Regulation and Bioluminescence Properties of Gaussia Luciferase
Source: Molecules. 2024 Aug 26;29(17):4029. doi: 10.3390/molecules29174029 (PMC11396600; doi:10.3390/molecules29174029)
Supplement: Supplementary file 1 [file molecules-29-04029-s001.zip]

Archive with 1 entries (1 files):
- molecules-3095517-supplementary.pdf
